# Supplementary material for: A Novel Effector, FSE1, Regulates the Pathogenicity of Fusarium oxysporum f. sp. cubense Tropical Race 4 to Banana by Targeting the MYB Transcription Factor MaEFM-Like
Source: J Fungi (Basel). 2023 Apr 14;9(4):472. doi: 10.3390/jof9040472 (PMC10144757; doi:10.3390/jof9040472)
Supplement: Supplementary file 1 [file jof-09-00472-s001.zip]

Archive with 1 entries (1 files):
- jof-2243812-supplementary.pdf
